# Supplementary material for: Effects of Sulla Flexuosa Hay as Alternative Feed Resource on Goat’s Milk Production and Quality
Source: Animals (Basel). 2023 Feb 17;13(4):709. doi: 10.3390/ani13040709 (PMC9952730; doi:10.3390/ani13040709)
Supplement: Supplementary file 1 [file animals-13-00709-s001.zip]

Archive with 1 entries (1 files):
- animals-2186182-SI.pdf
